# Supplementary material for: Analysis of Variability of Functionals of Recombinant Protein Production Trajectories Based on Limited Data
Source: Int J Mol Sci. 2022 Jul 10;23(14):7628. doi: 10.3390/ijms23147628 (PMC9317391; doi:10.3390/ijms23147628)
Supplement: Supplementary file 1 [file ijms-23-07628-s001.zip]

Archive with 1 entries (1 files):
- ijms-1701122-supplementary.pdf
